# Supplementary material for: The Probiotics Lacticaseibacillus paracasei, Lacticaseibacillus rhamnosus, and Limosilactobacillus fermentum Enhance Spermatozoa Motility Through Mitochondrial Function-Related Factors
Source: Int J Mol Sci. 2024 Dec 9;25(23):13220. doi: 10.3390/ijms252313220 (PMC11642019; doi:10.3390/ijms252313220)
Supplement: Supplementary file 1 [file ijms-25-13220-s001.zip]

Archive with 1 entries (1 files):
- ijms-3146067-supplementary.pdf
